# Supplementary material for: Live-cell magnetic manipulation of recycling endosomes reveals their direct effect on actin protrusions to promote invasive migration
Source: Sci Adv. 2025 Jul 4;11(27):eadu6361. doi: 10.1126/sciadv.adu6361 (PMC12227070; doi:10.1126/sciadv.adu6361)
Supplement: Supplementary file 2 — Movies S1 to S10 [file sciadv.adu6361_movies_s1_to_s10.zip]

Archive with 10 entries (10 files):
- adu6361_movie_s1.mp4
- adu6361_movie_s2.mp4
- adu6361_movie_s3.mp4
- adu6361_movie_s4.mp4
- adu6361_movie_s5.mp4
- adu6361_movie_s6.mp4
- adu6361_movie_s7.mp4
- adu6361_movie_s8.mp4
- adu6361_movie_s9.mp4
- adu6361_movie_s10.mp4
